# Supplementary material for: The Thiol Group Reactivity and the Antioxidant Property of Human Serum Albumin Are Controlled by the Joint Action of Fatty Acids and Glucose Binding
Source: Int J Mol Sci. 2024 Feb 16;25(4):2335. doi: 10.3390/ijms25042335 (PMC10889162; doi:10.3390/ijms25042335)
Supplement: Supplementary file 1 [file ijms-25-02335-s001.zip]

Archive with 2 entries (2 files):
- ijms-2853400-Supplementary data.pdf
- Supplementary tables S1-S8 (ANOVA for figures 5-8).xlsx
